# Supplementary material for: Gray matter atrophy in multiple sclerosis despite clinical and lesion stability during natalizumab treatment
Source: PLoS One. 2018 Dec 21;13(12):e0209326. doi: 10.1371/journal.pone.0209326 (PMC6303064; doi:10.1371/journal.pone.0209326)
Supplement: S1 Appendix — (XLS) [file pone.0209326.s001.xls]

## Sheet: Sheet1
Subject	Age	Gender	Race	Tot-MS dur	Tot-Dur-Tys	%onTys	PBVC	GMT1	GMT2	Change GM	WMT1	WMT2	change WM	Base T2 vol	Tim2 Lsn v		Thalamus-T1	Thalamus T2		Callosum T1	Callosum T2			For T1 RELAXION ANALYsis Subset (n=12)
1	59	F	AA	195	55	28.2051	-1.85684	866102	853560	-12541.9	733449	732636	-813.38	2.26	2.58		9740.42	9208.67		1737.25	1848.38			whole GM T1						Lesion ROI
2	31	F	H	187	36	19.2513	-2.55636	828245	798212	-30032.9	638476	660151	21674.9	10.75	10.54		11439.6	10819.4		1636.84	1579.23						Time 1	Time 2			time 1	time 2
3	29	M	AA	195	68	34.8718	-3.51627	946112	872298	-73813.8	751666	727188	-24478.6	18.35	16.73		11831	11335.1		2685.97	2604.18			1			1116.69	1550.42			935.129	979.479
4	28	F	AA	112	44	39.2857	-2.98373	766684	715345	-51339.1	610090	581468	-28621.8	14.86	18.99		14056	13260.5		2604.54	2462.49			2			1251.9	1226.57			949.299	1030.32
5	50	F	W	101	33	32.6733	-1.36702	794590	802412	7822.82	682465	646120	-36345.1	23.39	25		11373.8	9961.59		1863.61	1752.3			3			1238.88	1213.58			1009.9	971.65
6	29	F	W	101	58	57.4257	-2.14967	849696	820069	-29626.9	623309	638981	15672.6	2.37	1.94		10580.5	10435.9		1233.37	1081.77			4			1234.76	1190.99			1004.77	977.294
7	44	F	W	87	28	32.1839	-1.65155	733080	706374	-26706.2	611239	585185	-26053.8	1.56	1.68		9734.2	9909.23		1504.86	1278.75			5			1199.3	1223.46			1094	1080.32
8	46	F	AA	243	60	24.6914	-2.20754	633223	637953	4730.31	715945	716006	61.245	61.78	62.13		9192.08	9351.53		1672.37	1848.76			6			1240.66	1624.9			992.508	969.466
9	44	F	W	192	32	16.6667	-4.62143	815732	768407	-47324.9	617945	609827	-8117.69	24.06	23.8		13373.2	11682.4		1991.3	1901.92			7			1209.33	1304.91			950.866	974.442
10	19	F	W	37	27	72.973	-2.99836	771121	753750	-17370.6	546164	545122	-1042.13	5.12	3.47		8565.72	8011.8		689.633	918.503			8			1311.98	1269.52			921.402	938.745
11	58	F	W	71	46	64.7887	-0.936932	862204	858760	-3443.94	686716	695455	8739.12	2.13	2.18		10569.2	10038.5		1697.87	1622.86			9			1214.38	1326.54			1060.19	1220.85
12	36	F	AA	194	35	18.0412	-3.02825	730668	717742	-12926.2	543905	558990	15084.4	35.76	34.78		10542.6	11382.8		2539.59	2501.77			10			1328.89	1304.95			1015.72	1105.07
13	36	F	AA	135	19	14.0741	-3.06797	855748	827627	-28120.9	655991	634270	-21720.1	16.19	19.29		9541.26	9287.08		1111.03	719.207			11			1241.05	1240.15			1221.99	1226.17
14	36	F	W	35	24	68.5714	-2.52274	798571	798397	-173.43	685517	674031	-11485.4	9.71	12.17		9110.39	8778.99		1713.77	897.004			12			1297.75	1311.43			1342.46	1353.91
15	43	F	AA	61	24	39.3443	-1.02539	764375	756079	-8295.75	662221	659215	-3006.07	32.3	25.12		9215.18	8624.46		1650.1	1532.42
16	56	F	W	198	24	12.1212	-0.381994	846288	829837	-16450.8	652369	678279	25909.8	3.58	4.41		12697.2	12634.3		2663.37	2500.61					MEAN	1240.46	1315.62			1041.52	1068.98
17	30	F	AA	41	24	58.5366	-0.715809	836651	821783	-14868.6	653211	660087	6876.57	2.8	2.15		7740.12	6940		302.119	406.146					MEDIAN	1239.77	1287.21			1007.33	1004.9
18	39	F	W	66	24	36.3636	-1.34137	753389	744558	-8831	606106	600821	-5284.56	1.85	1.81		11660.5	12271.8		1586.12	1643.48					IQR	1211.855, 1274.825
19	40	F	AA	118	46	38.9831	-0.708988	699571	700820	1249.38	545412	563048	17635.2	0.89	0.82		11422	11576.4		1864.68	2030				paired TTEST	pTEST	0.140827				0.13029
20	44	F	W	105	24	22.8571	-0.26245	808443	818731	10287.7	642756	654958	12201.8	3.13	3.23		11034.7	10228.2		2276.34	2052.28					STDEV	56.4448	135.29			125.816	132.656
Mean	39.85			123.7	36.55	36.5955		pTTEST	0.00137447	Mean	643248			13.642	13.641		10671	10286.9		1751.24	1659.1	Mean				SEM	16.3135	39.1011			36.363	38.3399
Median	39.5(30.5-45)			108.5(68.5,193)	32.5(24-46)	33.77(21.06,48.39)				Median	39.5(30.5-45)			15.6454	15.4085		10574.8	10133.4		1705.82	1697.89	Median
																	0.0108829			0.0899468		pTEST
GMT1	GMT2	Change GM	MRIS from subjects after run in period of median 11.5 months
866102	853560	-12541.9	n=15
946112	872298	-73813.8
794590	802412	7822.82
849696	820069	-29626.9
733080	706374	-26706.2
633223	637953	4730.31
771121	753750	-17370.6
862204	858760	-3443.94
730668	717742	-12926.2
855748	827627	-28120.9
798571	798397	-173.43
836651	821783	-14868.6
753389	744558	-8831
699571	700820	1249.38
808443	818731	10287.7	n=15
795945	782322
Paired T test		0.0248755
